# Supplementary material for: Snežna jama (Slovenia): Interdisciplinary dating of cave sediments and implication for landscape evolution
Source: Geomorphology (Amst). 2015 Oct 15;247:10–24. doi: 10.1016/j.geomorph.2014.12.034 (PMC4581040; doi:10.1016/j.geomorph.2014.12.034)
Supplement: Supplementary file 1 — Supplementary material: Detailed measured values of 26Al and 10Be. [file mmc1.xls]

## Sheet: Tabelle1
Snezna jama
Sample	grams Qz	9Be added (µg)	error	27Al content (ppm)	error	Atoms9	error	Atoms27	error	10/9 ratio	error	26/27 ratio	error
SN	22.436	755.6	0.011	384.6	0.03	5.0558e+19	5.56138e+17	1.92456e+20	5.77368e+18	1.241e-14	0.16	3.934e-15	0.87
	atoms10	atoms10/g	error	atoms26	atoms26/g	error	26/10	error
SN	627425	27965.1	4484.98	757122	33745.9	29376.4	1.20671	1.06814
Normalized to a 10Be half-life of 1.39 (Chmeleff et al., 2009; Korschinek et al. 2009).
