# Supplementary material for: Snežna jama (Slovenia): Interdisciplinary dating of cave sediments and implication for landscape evolution
Source: Geomorphology (Amst). 2015 Oct 15;247:10–24. doi: 10.1016/j.geomorph.2014.12.034 (PMC4581040; doi:10.1016/j.geomorph.2014.12.034)
Supplement: Map — KML file containing the Google map of the most important areas described in this article. [file mmc2.kml]

<?xml version="1.0" encoding="UTF-8"?>
<kml xmlns="http://www.opengis.net/kml/2.2" xmlns:gx="http://www.google.com/kml/ext/2.2" xmlns:kml="http://www.opengis.net/kml/2.2" xmlns:atom="http://www.w3.org/2005/Atom">
<Document>
	<name>Raduha2.kml</name>
	<StyleMap id="msn_ylw-pushpin">
		<Pair>
			<key>normal</key>
			<styleUrl>#sn_ylw-pushpin</styleUrl>
		</Pair>
		<Pair>
			<key>highlight</key>
			<styleUrl>#sh_ylw-pushpin</styleUrl>
		</Pair>
	</StyleMap>
	<Style id="sh_ylw-pushpin">
		<IconStyle>
			<scale>1.3</scale>
			<Icon>
				<href>http://maps.google.com/mapfiles/kml/pushpin/ylw-pushpin.png</href>
			</Icon>
			<hotSpot x="20" y="2" xunits="pixels" yunits="pixels"/>
		</IconStyle>
	</Style>
	<Style id="sn_ylw-pushpin">
		<IconStyle>
			<scale>1.1</scale>
			<Icon>
				<href>http://maps.google.com/mapfiles/kml/pushpin/ylw-pushpin.png</href>
			</Icon>
			<hotSpot x="20" y="2" xunits="pixels" yunits="pixels"/>
		</IconStyle>
	</Style>
	<Placemark>
		<name>Raduha</name>
		<LookAt>
			<longitude>14.72761133920777</longitude>
			<latitude>46.40206225738026</latitude>
			<altitude>0</altitude>
			<range>24541.8671226383</range>
			<tilt>0</tilt>
			<heading>0.06412860889628989</heading>
			<altitudeMode>relativeToGround</altitudeMode>
		</LookAt>
		<styleUrl>#msn_ylw-pushpin</styleUrl>
		<Point>
			<coordinates>14.73889053527721,46.40788105870484,0</coordinates>
		</Point>
	</Placemark>
</Document>
</kml>
